# Supplementary material for: Influencing Factors for Sustainable Dietary Transformation—A Case Study of German Food Consumption
Source: Foods. 2022 Jan 15;11(2):227. doi: 10.3390/foods11020227 (PMC8775007; doi:10.3390/foods11020227)
Supplement: Supplementary file 1 [file foods-11-00227-s001.zip]

Archive with 1 entries (1 files):
- foods-1515604-supplementary.xlsx
