# Supplementary material for: Influencing Factors for Sustainable Dietary Transformation—A Case Study of German Food Consumption
Source: Foods. 2022 Jan 15;11(2):227. doi: 10.3390/foods11020227 (PMC8775007; doi:10.3390/foods11020227)
Supplement: Supplementary file 1 [file foods-11-00227-s001.zip › foods-1515604-supplementary.xlsx]

## Sheet: Tabelle1
	The market analysis for the 30 shopping baskets are shown in the following tables.
	Structure:
	a) Organic Store - Plant-Based - Organic		b) Inexpensive			Medium priced			Expensive
	c) Food	d) Demand in Gram g	e) "Brand"	f) Price per Kilogram	g) Total	"Brand"	Price per Kilogram	Total	"Brand"	Price per Kilogram	Total
	a)	Category of the shopping baskets differentiated for grocery store and purchasing style
	b)	Price level
	c)	Food category
	d)	Required quantity calculated on the basis of DGE and GVFP
	e)	Brand name of the selected product
	f)	Price per kilogram of product
	g)	Calculated price based on the required quantity d) and price per kilo f)
	Additional notations:
	n.a.	product was not available; the calculated prices are mentioned, for the exact methodology see chapter 2.3 Appendix
	Dinkelnudeln BO	product was only available in organic quality and was accordingly taken as a substitute for the unavailable conventional product.
	2,99€	Calculated price; for methodology see chapter 2.3 Appendix

## Sheet: OrganicStore_Omni_Org
Orgnic store - Omnivorous - Organic		Inexpensive			Medium priced			Expensive
Food	Demand in Gram g	"Brand"	Price per Kilogram	Total	"Brand"	Price per Kilogram	Total	"Brand"	Price per Kilogram	Total
Bread	1575	FrankenKorn Roggenvollkornbrot	3.38	5.3235	Dinkelvollkorn Toast	6.56	10.332	FrankenKorn Bio Kastanienbrot	9.1	14.3325
Cereal Flakes	193	Green Organics Haferflocken	2.36	0.45548	Spielberger Mühle Buchweizenflocken	7.96	1.53628	Quinoaflocken	14.3	2.7599
Potatos	525	Kartoffeln	1.7	0.8925	Kartoffeln frei	1.98	1.0395	Frühkartoffen Agria	2.28	1.197
Noodles	132	Green Organics Vollkornspagetti	1.69	0.22308	Spielberger Mühle Dinkel VOllkorn Spiralen	5.7	0.7524	Rapunzel Vollkorn Spaghetti	7.96	1.05072
Rice	116	Green Organics Langkornreis	2.88	0.33408	Spielberger Mühle Langkornreis	4.96	0.57536	Spielberger Mühle Basmati Reis	6.98	0.80968
Tomatos	680.138	Eiertomaten	2.27	1.54391	Cherry-Strauch	4.98	3.38709	Cherry-Pera	6.72	4.57053
Carrots, Red Beet	236.871	Frühkarotten/ Rote Beete	2.98	0.705875	Frühkarotten/ Rote Beete	2.98	0.705875	Rote Beete gegart	3.56	0.84326
Onions	200.608	Zwiebeln gelb	1.98	0.397203	Zwiebeln weiß	3.98	0.798418	Schalotten	7.98	1.60085
Cucumber	166.471	Land Gurken	2.48	0.412847	Schlangengurke	4.2	0.699177	Mini Gurke	5.98	0.995494
Lettuce	137.733	Kopfsalat/Eisbergsalat/Eichblatt	5.6	0.771302	Kopfsalat/Eisbergsalat/Eichblatt	5.6	0.771302	Ruccola/Mixsalat	7.92	1.09084
White/ Red Cabbage	89.0646	Weißkohl	1.98	0.176348	Weißkohl	1.98	0.176348	Rotkohl	2.48	0.22088
Savoy, Kohlrabi, Chinese Cabbage	55.3736	Spitzkohl	2.98	0.165013	Chinakohl	4.98	0.27576	Kohlrabi	5.2	0.287943
Beans	47.3549	Kidney Bohne Dose	4.1	0.194155	Stangenbohne frisch	5.9	0.279394	Dicke Bohnen Glas	9.2	0.435665
Mushroom	46.8223	bio inside Champignons TK	6.6	0.309027	bio inside Champignons TK	6.6	0.309027	Steinchampignons frisch	9.9	0.463541
Cauliflower, Green Cabbage, Broccoli	46.8788	Blumenkohl frisch	4.64	0.217518	Brokkoli frisch	5.48	0.256896	Natural Cool Brokkoli TK	7.6	0.356279
Asparagus	42.7398	Spargel grün	13.94	0.595793	Spargel grün	13.94	0.595793	Spargel weiß	16.9	0.722303
Spinach	32.8833	Natural Cool Spinat TK	3.95	0.129889	Spinat	5	0.164416	Baby Spinat frisch	15.87	0.521858
Peas	30.0431	Ohrland Erbsen	5.27	0.158327	Rapunzel Erbsen Glas	7	0.210302	Nur Pur Erbsen Glas	8.3	0.249358
Leek	24.7789	Lauch	3.48	0.0862306	Lauch	3.48	0.0862306	Lauch	3.48	0.0862306
Celery	22.1762	Staudensellerie	4.48	0.0993492	Staudensellerie	4.48	0.0993492	Staudensellerie	4.48	0.0993492
Brussels Sprout	7.70057	bio inside Rosenkohl TK	6.93	0.053365	bio inside Rosenkohl TK	6.93	0.053365	bio inside Rosenkohl TK	6.93	0.053365
Pulses	490	Green Organics Kichererbsen Dose	3.56	1.7444	Nur Puur Berglinsen	5.56	2.7244	Rapunzel Belugalinsen	7.56	3.7044
Apple	346.01	Apfel	2.98	1.03111	Apfel	2.98	1.03111	Apfel	2.98	1.03111
Banana	187.353	Banane	2.28	0.427165	Banane	2.28	0.427165	Banane	2.28	0.427165
Grapes	80.6722	Trauben weiß	5.98	0.48242	Trauben weiß	5.98	0.48242	Trauben blau	6.48	0.522756
Strawberry	60.3389	Soto Erdbeeren TK	10.93	0.659504	Natural Cool Erdbeeren TK	11.6	0.699931	Erdbeeren frisch	13.23	0.798283
Peach	58.0127	Pfirsiche	5.48	0.317909	Pfirsiche	5.48	0.317909	Pfirsiche weiß	6.48	0.375922
Pear	38.8886	Birnen	2.98	0.115888	Birnen	2.98	0.115888	Birnen	2.98	0.115888
Cherry	38.2616	Soto Süßkirschen TK	10.93	0.4182	Natural Cool Süßkirschen TK	11.9	0.455313	Nur Puur Kirschen Glas	14.21	0.543698
Rasberry	17.6657	Himbeeren frisch	9.92	0.175243	Himbeeren Soto TK	10.93	0.193086	Natural Cool Himbeeren TK	12.6	0.222588
Blueberry	16.0568	Soto Heidelbeeren	10.93	0.175501	Natural Cool Heidelbeeren	12.6	0.202315	Heidelbeeren frisch	17.8	0.285811
Plums, Mirabelle	15.5642	Pflaumen rot/schwarz	4.98	0.0775096	Pflaumen rot/schwarz	4.98	0.0775096	Pflaumen rot/schwarz	4.98	0.0775096
Apricot	12.9017	Nektarine	5.98	0.0771524	Nektarine	5.98	0.0771524	Aprikose	6.98	0.0900542
Blackberry	3.27432	Brombeeren	16.93	0.0554342	Brombeeren	16.93	0.0554342	Brombeeren	16.93	0.0554342
Nuts	175	Rapunzel Erdnüssse	9.96	1.743	Rapunzel Zedernüsse	6.48	1.134	Rapunzel Pinienkerne	155.7	27.2475
Milk	787	Berchdesgadener Land 1,5%	1.1	0.8657	Andechser 1,5%	1.35	1.06245	Bio Heumilch 3,8	1.68	1.32216
Yoghurt, Quark, Kefir, Buttermilk	787	Andechser Joghurt	1.98	1.55826	Schrozberger Kefir	2.7	2.1249	Söbbzke Quark	5.4	4.2498
Cheese	385	Andechser Frischkäse	9.1	3.5035	Andechser Alpen-Kräuterkäse	17	6.545	Madego Curado	24.9	9.5865
Pork	126	Hähnchen Drum-Sticks	11.9	1.4994	Hähnchen-Oberkeulensteak	20.9	2.6334	Hä-Schnitzel	30.9	3.8934
Poultry	60.75	Rohes Bündle	11.9	0.722925	Kottelett ohne Knochen	23.9	1.45193	Schweinefilet	34.9	2.12018
Beef	38.25	Halsrollbraten	22.9	0.875925	Roastbeef Dry Aged	41.9	1.60267	Kalbs-Filet	59.9	2.29117
Sausage	225	gekochter Schinken	26.9	6.0525	Luftschinken	47	10.575	Prosoutto di Parma	89.7	20.1825
Fish, low-fat	115	Kabeljau Filet TK	21.2	2.438	Zanderfilet TK	33.9	3.8985	Riesengarnelen TK	89.2	10.258
Fish, rich in fat	70	Lachsfilet	52.1	3.647	Irischer Lachs mit Haut	59.9	4.193	Lachsfilets	74.9	5.243
Egg	3	Farm Pilhofer	0.546667	1.64	Schwarz	0.58	1.74	Mandls	0.596667	1.79
Oil	88	biovene Sonnenblumenöl	3.98	0.35024	Rapunzel Olivenöl	20.96	1.84448	Schnell´s Kürbiskernöl	39.92	3.51296
Butter	79	Gläserne Molkerei Butter	9.9	0.7821	Allgäuer Bauernbutter	11.4	0.9006	Berchtesgadener Land	12.6	0.9954
Magarine	79	Alsan Bio Magarine	5.2	0.4108	Vegune Magarine	7.9	0.6241	plus3 Streichfett	9.9	0.7821
Water, High-Calcium	3.5	Bad Brückenau	0.7	2.45	Laveranta	1.08	2.646	St. Leonhausquelle Mondquelle	1.98	5.23908
Non-Alcoholic, Low-Energy Drink	3.5	Bad Brückenau Lemon-Geschmack	0.83	2.905	Bad Brückenau Lemon-Geschmack	0.83	2.41115	Bad Brückenau Lemon-Geschmack	0.83	2.00125
Coffee	227.5	Gourmet Kaffe Klassik	14.98	3.40795	Esspressone Numero Uno	24.9	5.66475	Rosttrommel Rony Lavan	34	7.735
Total				53.8545			81.0158			149.448

## Sheet: OrganicStore_P-B_Org
Organic Store - Plant-Based - Organic		Inexpensive			Medium priced			Expensive
Food	Demand in Gram g	"Brand"	Price per Kilogram	Total	"Brand"	Price per Kilogram	Total	"Brand"	Price per Kilogram	Total
Rice	355	Green Organics Langkornreis	2.88	1.0224	Spielberger Mühle Langkornreis	4.96	1.7608	Spielberger Mühle Basmati Reis	6.98	2.4779
Wholemeal bread	656	FrankenKorn Roggenvollkornbrot	3.38	2.21728	Dinkelvollkorn Toast	6.56	4.30336	FrankenKorn Bio Kastanienbrot	9.1	5.9696
Wholemeal Noodles	725	Green Organics Vollkornspaghetti	1.69	1.22525	Spielberger Mühle Dinkel Vollkorn Spiralen	5.7	4.1325	Rapunzel Vollkorn Spaghetti	7.96	5.771
Potatos	1500	Kartoffeln	1.7	2.55	Kartoffeln frei	1.98	2.97	Frühkartoffen Agria	2.28	3.42
Tomatos	1020.03	Eiertomaten	2.27	2.31546	Cherry-Strauch	4.98	5.07972	Cherry-Pera	6.72	6.85457
Carrots, Red Beet	355.243	Frühkarotten/ Rote Beete	2.98	1.05862	Frühkarotten/ Rote Beete	2.98	1.05862	Rote Beete gegart	3.56	1.26466
Onions	300.858	Zwiebeln gelb	1.98	0.595698	Zwiebeln weiß	3.98	1.19741	Schalotten	7.98	2.40084
Cucumber	249.661	Land Gurken	2.48	0.61916	Schlangengurke	4.2	1.04858	Mini Gurke	5.98	1.49297
Lettuce	206.562	Kopfsalat/Eisbergsalat/Eichblatt	5.6	1.15675	Kopfsalat/Eisbergsalat/Eichblatt	5.6	1.15675	Ruccola/Mixsalat	7.92	1.63597
White/ Red Cabbage	133.573	Weißkohl	1.98	0.264475	Weißkohl	1.98	0.264475	Rotkohl	2.48	0.331261
Savoy, Kohlrabi, Chinese Cabbage	83.0455	Spitzkohl	2.98	0.247476	Chinakohl	4.98	0.413567	Kohlrabi	5.2	0.431837
Beans	71.0196	Kidney Bohne Dose	4.1	0.29118	Stangenbohne frisch	5.9	0.419016	Dicke Bohnen Glas	9.2	0.65338
Mushroom	70.2209	bio inside Champignons TK	6.6	0.463458	bio inside Champignons TK	6.6	0.463458	Steinchampignons frisch	9.9	0.695187
Cauliflower, Green Cabbage, Broccoli	70.3056	Blumenkohl frisch	4.64	0.326218	Brokkoli frisch	5.48	0.385275	Natural Cool Brokkoli TK	7.6	0.534323
Asparagus	64.0983	Spargel grün	13.94	0.89353	Spargel grün	13.94	0.89353	Spargel weiß	16.9	1.08326
Spinach	49.3161	Natural Cool Spinat TK	3.95	0.194799	Spinat	5	0.24658	Baby Spinat frisch	15.87	0.782646
Peas	45.0567	Ohrland Erbsen	5.27	0.237449	Rapunzel Erbsen Glas	7	0.315397	Nur Pur Erbsen Glas	8.3	0.37397
Leek	37.1617	Lauch	3.48	0.129323	Lauch	3.48	0.129323	Lauch	3.48	0.129323
Celery	33.2583	Staudensellerie	4.48	0.148997	Staudensellerie	4.48	0.148997	Staudensellerie	4.48	0.148997
Brussels Sprout	11.5488	bio inside Rosenkohl TK	6.93	0.0800331	bio inside Rosenkohl TK	6.93	0.0800331	bio inside Rosenkohl TK	6.93	0.0800331
Pulses	158	Green Organics Kichererbsen Dose	3.56	0.56248	Nur Puur Berglinsen	5.56	0.87848	Rapunzel Belugalinsen	7.56	1.19448
Tofu, Seitan, Lupins	263	Taifun Natur	5.7	1.4991	Räuchertofu Klassik	11.9	3.1297	Temeph Natur	17.4	4.5762
Appel	692.021	Apfel	2.98	2.06222	Apfel	2.98	2.06222	Apfel	2.98	2.06222
Banana	374.706	Banane	2.28	0.85433	Banane	2.28	0.85433	Banane	2.28	0.85433
Grapes	161.344	Trauben weiß	5.98	0.96484	Trauben weiß	5.98	0.96484	Trauben blau	6.48	1.04551
Strawberry	120.678	Soto Erdbeeren TK	10.93	1.31901	Natural Cool Erdbeeren TK	11.6	1.39986	Erdbeeren frisch	13.23	1.59657
Peach	116.025	Pfirsiche	5.48	0.635819	Pfirsiche	5.48	0.635819	Pfirsiche weiß	6.48	0.751844
Pear	77.7772	Birnen	2.98	0.231776	Birnen	2.98	0.231776	Birnen	2.98	0.231776
Cherry	76.5233	Soto Süßkirschen TK	10.93	0.836399	Natural Cool Süßkirschen TK	11.9	0.910627	Nur Puur Kirschen Glas	14.21	1.0874
Rasberry	35.3314	Himbeeren frisch	9.92	0.350487	Himbeeren Soto TK	10.93	0.386172	Natural Cool Himbeeren TK	12.6	0.445175
Blueberry	32.1136	Soto Heidelbeeren	10.93	0.351001	Natural Cool Heidelbeeren	12.6	0.404631	Heidelbeeren frisch	17.8	0.571621
Plums, Mirabelle	31.1283	Pflaumen rot/schwarz	4.98	0.155019	Pflaumen rot/schwarz	4.98	0.155019	Pflaumen rot/schwarz	4.98	0.155019
Apricot	25.8035	Nektarine	5.98	0.154305	Nektarine	5.98	0.154305	Aprikose	6.98	0.180108
Blackberry	6.54863	Brombeeren	16.93	0.110868	Brombeeren	16.93	0.110868	Brombeeren	16.93	0.110868
Nuts	315	Rapunzel Erdnüssse	9.96	3.1374	Rapunzel Zedernüsse	6.48	2.0412	Rapunzel Pinienkerne	155.7	49.0455
Soy-, Grain-, Nutdrink	1225	Natumi Soja mit Calcium	1.38	1.6905	Natumi Dinkel mit Calcium	2.08	2.548	Allos Mandel mit Calcium	2.78	3.4055
Yoghurt-Alternative	1225	Sojade Soja Natur Jogurt	4.2	5.145	Sojade Quarkalterntive Soja Natur	5.7	6.9825	Sojade Quarkalternative Soja Haselnuss	7.45	9.12625
Oil	126	biovene Sonnenblumenöl	3.98	0.50148	Rapunzel Olivenöl	20.96	2.64096	Schnell´s Kürbiskernöl	39.92	5.02992
Linseed Oil	84	BioPlanete Leinöl	18.32	1.53888	Rapunzel Leinöl	21.1	1.7724	BioPlanete Leinöl-Mixtur	69.8	5.8632
Water, High-Calcium	3.5	Bad Brückenau	0.7	2.45	Laveranta	1.08	0.00378	St. Leonhausquelle Mondquelle	1.98	6.93
Non-Alcoholic, Low-Energy Drink	3.5	Bad Brückenau Lemon-Geschmack	0.83	2.905	Bad Brückenau Lemon-Geschmack	0.83	0.002905	Bad Brückenau Lemon-Geschmack	0.83	2.905
Coffee	228	Gourmet Kaffe Klassik	14.98	3.41544	Esspressone Numero Uno	24.9	5.6772	Rosttrommel Rony Lavan	34	7.752
Nori	14	Noriflocken	214	2.996	Noriflocken	214	2.996	Nori Sushi Blätter	428.23	5.99522
Vitamin B- Supplements	1	Neuro Balance Kapseln 30 Kapseln	0.242667	1.69867	B12 Driektsticks hübner 15 Sticks	0.316667	2.21667	Schwarzkümmelöl Kapseln 30 Stk	0.416667	2.91667
Total				51.6036			65.6277			150.364

## Sheet: Supermarket_Omni_Conv
Supermarket - Omnivorous - Conventional		Inexpensive			Medium priced			Expensive
Food	Demand in Gram g	"Brand"	Price per Kilogram	Total	"Brand"	Price per Kilogram	Total	"Brand"	Price per Kilogram	Total
Bread	1575	ja! Bauernbrot	1.38	2.1735	Lieken Urkorn Bäuerliches	4	6.3	Mestenmacher Unser Pures	8.3	13.0725
Cereal Flakes	193	ja! Zarte Haferflocken	0.98	0.18914	ja! Zarte Haferflocken	0.98	0.18914	Kölln Flocken blütenzart	2.58	0.49794
Potatos	525	Kartoffeln DiscountGünstig	0.53	0.27825	Rewe Beste Wahl Kartoffeln	0.95	0.49875	Gourmadine	1.89	0.99225
Noodles	132	ja! Spaghetti	0.98	0.12936	Barilla Pene Rigate	3.38	0.44616	Altmühltahle DinkelSpirale	5.58	0.73656
Rice	116	ja! Parboiled Spitzenreis	0.99	0.11484	Oryza Naturreis	3.38	0.39208	Oryza	5.78	0.67048
Tomatos	680.138	Tomate Rispe	1.49	1.01341	Ochsenherztomaten	4.99	3.39389	Rewe BesteWahl Cherrytomaten	14.5	9.862
Carrots, Red Beet	236.871	Karotte	1	0.236871	Rote Beete	1.19	0.281876	Karotte	1.99	0.471373
Onions	200.608	Zwiebel	0.8	0.160486	Erlenhof Gemüsezwiebel	2.65	0.53161	Schalotten	6.4	1.28389
Cucumber	166.471	Salatgurke	1	0.166471	Salatgurke	1.67	0.278006	Minigurke	2.99	0.497747
Lettuce	137.733	Kopfsalat	1.49	0.205222	Eichlatt	2.27	0.312653	Chicoree	3.78	0.520629
White/ Red Cabbage	89.0646	Weißkohl/ Rotkohl	1.39	0.1238	Weißkohl/ Rotkohl	1.39	0.1238	Weißkohl/ Rotkohl	1.39	0.1238
Savoy, Kohlrabi, Chinese Cabbage	55.3736	Kohlrabi	1.78	0.0985649	Kohlrabi	1.78	0.0985649	Chinakohl	2.49	0.13788
Beans	47.3549	ja! Kidney-Bohnen rot	2.16	0.102286	Buschbohnen	6.23	0.295021	Prinzessbohnen	12	0.568258
Mushroom	46.8223	Champignons	3.98	0.186353	Champignons	3.98	0.186353	Champignons	6.4	0.299663
Cauliflower, Green Cabbage, Broccoli	46.8788	ja! Blumenkohl TK	1.69	0.0792252	Broccoli	2.5	0.117197	Blumenkohl	3.29	0.154231
Asparagus	42.7398	Spargel grün	7.38	0.31542	Spargel weiß	9.99	0.426971	Spargel weiß Klasse1	14.9	0.636823
Spinach	32.8833	Rewe Blattspinat TK	1.98	0.0651089	Blattspinat Iglo TK	3.78	0.124299	Havita Spinat	8.33	0.273918
Peas	30.0431	ja! Junge Erbsen TK	1.69	0.0507729	ja! Erbsen exra fein Konserve	3.31	0.0994428	Iglo Gartenerbsen TK	4.98	0.149615
Leek	24.7789	Lauch	0.95	0.02354	Lauch	0.95	0.02354	Lauch	0.95	0.02354
Celery	22.1762	Knollenselerie	1.49	0.0330425	Knollenselerie	1.49	0.0330425	Staudensellerie	2.58	0.0572145
Brussels Sprout	7.70057	ja! Rosenkohl TK	1.69	0.013014	ja! Rosenkohl TK	1.69	0.013014	ja! Rosenkohl TK	1.69	0.013014
Pulses	490	Müller´s Mühle Gelbe Schälerbsen	2.98	1.4602	Müller´s Mühle Rote Linsen	3.78	1.8522	Suntat Kichererbsen	5.78	2.8322
Apple	346.01	Apfel Rewe Beste Wahl	1.35	0.467114	Apfel Gala	2.69	0.930768	Apfel Pink Lady	2.99	1.03457
Banana	187.353	Banane Rewe Beste Wahl	0.99	0.18548	Banane Chiquita	1.99	0.372833	Snack Bananen	3.9	0.730677
Grapes	80.6722	Tafeltrauben rose kernlos	3.18	0.256538	Tafeltrauben hell kernlos	3.38	0.272672	Tafeltrauben kernlos hell blau	5.78	0.466285
Strawberry	60.3389	Erdbeeren	3.98	0.240149	Erdbeeren	4.99	0.301091	Erdbeeren	9.99	0.602785
Peach	58.0127	Pfirsich gelbfleischig	4.99	0.289483	Rewe Beste Wahl Pfirsiche Halbe Frucht Konserve	5.2	0.301666	Libby´s Pfirsiche natursüß Konserve	7.9	0.4583
Pear	38.8886	Birne grün	1.59	0.0618329	Birne grün	2.99	0.116277	Birne bunt	3.99	0.155166
Cherry	38.2616	Kirschen süß	8.9	0.340528	Kirschen süß	8.9	0.340528	Natreen Süßkirschen Glas	15.1	0.577751
Rasberry	17.6657	Rewe BesteWahl Himbeeren TK	5.98	0.105641	Himbeere	13.5	0.238487	Himbeeren	14.4	0.254386
Blueberry	16.0568	Rewe BesteWahl Heidelbeeren TK	5.58	0.0895968	Rewe BesteWahl Heidelbeeren TK	5.58	0.0895968	Heidelbeeren 200G	12.5	0.20071
Plums, Mirabelle	15.5642	Pflaume blau/schwarz	2.99	0.0465369	Pflaume blau/schwarz	2.99	0.0465369	Pflaume blau/schwarz	2.99	0.0465369
Apricot	12.9017	Aprikose Gross	6.99	0.0901832	Aprikose Gross	6.99	0.0901832	Aprikose Gross	6.99	0.0901832
Blackberry	3.27432	Brombeeren 125G	23.9	0.0782562	Brombeeren 125G	23.9	0.0782562	Brombeeren 125G	23.9	0.0782562
Nuts	175	Erdnüsse Jumbo nutwork	3.98	0.6965	Seeberger Macadamia-Nusskerne	43.9	7.6825	Farmer´s Snack Pistazien	79.8	13.965
Milk	787	ja! H-Milch 1,5%	0.71	0.55877	Berchtesgadener Land Haltbare Bergbauern-Milch 1,5%	0.99	0.77913	Weihenstephan H-Milch 3,5%	1.29	1.01523
Yoghurt, Quark, Kefir, Buttermilk	787	ja! Reine Buttermilch	0.78	0.61386	Berchtesgadener Land Fettarmer Joghurt	1.98	1.55826	Berchtesgadener Land Cremiger Quark	3	2.361
Cheese	385	ja! Frischkäse natur	2.97	1.14345	Mini Babybel	16.1	6.1985	Kaltbach Le Gruyyere	29.9	11.5115
Pork	126	ja! Schweine-Nackenkotelett	5.7	0.7182	Wilhelm Brandenburg Scheine-Krustenbraten	8.99	1.13274	Wilhelm Brandenburg Minutensteak	12.48	1.57248
Poultry	60.75	ja! Hähnchen Flügel	3.62	0.219915	ja! Frische Putenbrust	6.99	0.424643	Rewe Feine Welt Goldene Hähnchenschnitzel	12.9	0.783675
Beef	38.25	ja! Rinder-Hamburger	6.98	0.266985	Wilhelm Brandenburg Rinderbraten	13.9	0.531675	Black Premium Rinder-Hüftsteak	25.9	0.990675
Sausage	225	ja! Kochschinken	7.5	1.6875	Gutfried Hähnchenburst	19.9	4.4775	Gutfried Putenschinken	31.3	7.0425
Fish, low-fat	115	Rewe Beste Wahl Alaska Seelachsfilet	5.61	0.64515	Fish&more Zanderfilets	20.8	2.392	Costa Pacific Prawns King Size	50	5.75
Fish, rich in fat	70	Nadler Edle Matjes-Filets	9.63	0.6741	Rewe BesteWahl Lachsfilets	23.3	1.631	Costa Lachsfilets	28.87	2.0209
Egg	3	ja! Eier Bodenhaltung	0.139	0.417	Rewe Beste Wahl Eier Bodenhaltung	0.229	0.687	Hofmann Eier Bodenhaltung	0.249	0.747
Oil	88	Ja! Reines Rapsöl	1.19	0.10472	Gaea Olivenöl extra Hania	13.58	1.19504	Lien Ying Erdnussöl	24.9	2.1912
Butter	79	ja! Markenutter	5.8	0.4582	Frankenland Markenbutter	7.6	0.6004	Berchtesgadener Land Butter	10	0.79
Magarine	79	ja! Sonnenblumenmargarine	1.58	0.12482	Rama Margarine	4	0.316	Bercel Classic	6.8	0.5372
Water, High-Calcium	3.5	ja! Mineralwasser Classic	0.22	0.77	Volvic Mineralwasser Naturell	0.59	2.065	S. Pellegrino Mineralwasser	0.99	3.465
Non-Alcoholic, Low-Energy Drink	3.5	ja! Cola ohne Zucker	0.3	1.05	ja! Cola ohne Zucker	0.3	1.05	Volvic Juicy Orange-Mango	1.49	5.215
Coffee	227.5	ja! Kräftiger Röstkaffee	5.98	1.36045	Tchibo Beste Bohne Columbia	13.98	3.18045	Starbucks Caffe Vernoa Dark Roas	22.5	5.11875
Total				20.9798			55.0983			103.648

## Sheet: Supermarket_Omni_Org
Supermarket - Omnivorous - Organic		Inexpensive			Medium priced			Expensive
Food	Demand in Gram g	"Brand"	Price per Kilogram	Total	"Brand"	Price per Kilogram	Total	"Brand"	Price per Kilogram	Total
Bread	1575	Rewe Bio Roggenbollkornbrot	2.78	4.3785	Rewe Bio Weizenvollkorntoast	5.04	7.938	Rewe Bio Kürbiskern-Brötchen	7.3	11.4975
Cereal Flakes	193	Rewe Bio zarte Haferflocken	2.38	0.45934	Campo Verde demeter Haferflocken	4.58	0.88394	Kölln Bio Dinkelkorn Flocken	6.64	1.28152
Potatos	525	Rewe Bio Speisekartoffeln	1.59	0.83475	Rewe Bio Speisekartoffeln	1.59	0.83475	Rewe Bio Speisekartoffeln	1.59	0.83475
Noodles	132	Rewe Bio Original Fussilli	1.58	0.20856	BioZentrale Vollkorn Renne Rigate	3.98	0.52536	Campo Verde Dinkelspaghetti	5.98	0.78936
Rice	116	Rewe Bio Naturreis	2.39	0.27724	Fairtrade Original Basmatireis	6.23	0.72268	´Reishunger Schwarzer Reis	9.98	1.15768
Tomatos	680.138	Bio Romatomaten	5.99	4.07403	Bio Tomaten Minirispe	9.9	6.73337	Bio Tomaten Cherry Mini	14.9	10.1341
Carrots, Red Beet	236.871	Karotte	1.99	0.471373	Karotte	1.99	0.471373	Rote Beete gekocht	3.38	0.800624
Onions	200.608	Zwiebel gelb	2.54	0.509543	Zwiebel gelb	2.54	0.509543	Zwiebel rot	4.97	0.997019
Cucumber	166.471	Rewe Bio Gurke	1.59	0.264688	Rewe Bio Gurke	1.59	0.264688	Bio Gurke	1.79	0.297982
Lettuce	137.733	Rewe Bio Eisbergsalate	9.3	1.28091	Rewe Bio Rucola	14.32	1.97233	Bio Feldsalat	19.9	2.74088
White/ Red Cabbage	89.0646	n.a.	1.92	0.171004	n.a.	1.9206	0.171057	n.a.	2.356	0.209836
Savoy, Kohlrabi, Chinese Cabbage	55.3736	n.a.	2.9502	0.163363	n.a.	4.8306	0.267488	n.a.	4.94	0.273545
Beans	47.3549	Davert Kidneybohnen	2.98	0.141117	Campo Verde demeter Weiße Bohnen Glas	4.26	0.201732	Hengsterberg Bio Kidneybohnen	9	0.426194
Mushroom	46.8223	Rewe Bio Champignons	9.2	0.430765	Rewe Bio Champignons	9.2	0.430765	Rewe Bio Champignons	9.2	0.430765
Cauliflower, Green Cabbage, Broccoli	46.8788	Rewe Bio Blumenkohl	3.99	0.187046	Rewe Bio Blumenkohl	3.99	0.187046	Rewe Bio Broccoli	4.99	0.233925
Asparagus	42.7398	Spargel Bio	11.98	0.512023	Spargel Bio	11.98	0.512023	Spargel Bio	11.98	0.512023
Spinach	32.8833	Blattspinat Rewe Bio TK	3.32	0.109172	Blattspinat Rewe Bio TK	3.32	0.109172	Rewe Bio Blattspinat frisch	24.9	0.818793
Peas	30.0431	Rewe Bio Junge Erbsen	2.87	0.0862238	Bonduelle Bio Junge Erbsen Konserve	6.75	0.202791	Campo Verde Feine Erbsen Glas	8.7	0.261375
Leek	24.7789	n.a.	3.38	0.0837527	n.a.	3.3756	0.0836437	n.a.	3.38	0.0837527
Celery	22.1762	Knollenselerie	2.79	0.0618715	Knollenselerie	2.79	0.0618715	Selleriestaude	3.98	0.0882611
Brussels Sprout	7.70057	Rewe Bio Rosenkohl TK	6.63	0.0510548	Rewe Bio Rosenkohl TK	6.63	0.0510548	Rewe Bio Rosenkohl TK	6.63	0.0510548
Pulses	490	Rewe Bio Berglinsen	3.58	1.7542	Davert Bio Rote Linsen	5.98	2.9302	Davert Beluga Bui Linsen	8.98	4.4002
Apple	346.01	Demeter Rote Tafeläpfel Breaburn	3.69	1.27678	Demeter Rote Tafeläpfel Breaburn	3.69	1.27678	Demeter Rote Tafeläpfel Breaburn	3.69	1.27678
Banana	187.353	Bio Banane	1.89	0.354097	Bio Banane	1.89	0.354097	Bio Banane	1.89	0.354097
Grapes	80.6722	n.a.	5.8	0.467899	n.a.	5.8006	0.467947	n.a.	6.156	0.496618
Strawberry	60.3389	Rewe Bio Erdbeeren	6.63	0.400047	Rewe Bio Erdbeeren	6.63	0.400047	Rewe Bio Erdbeeren	15	0.905083
Peach	58.0127	Rewe Bio Plattpfirsiche	6.58	0.381723	Rewe Bio Plattpfirsiche	6.58	0.381723	Rewe Bio Plattpfirsiche	6.58	0.381723
Pear	38.8886	Rewe Bio Grüne Tafelbirnen	5.98	0.232554	Rewe Bio Grüne Tafelbirnen	5.98	0.232554	Rewe Bio Grüne Tafelbirnen	5.98	0.232554
Cherry	38.2616	Rewe Bio Sauerkirschen Glas	10.8	0.413226	Rewe Bio Sauerkirschen Glas	10.8	0.413226	Rewe Bio Sauerkirschen Glas	10.8	0.413226
Rasberry	17.6657	Rewe Bio Himbeeren	23.1	0.408077	Rewe Bio Himbeeren	23.1	0.408077	Rewe Bio Himbeeren	23.1	0.408077
Blueberry	16.0568	Rewe Bio Heidelbeere TK	8.63	0.13857	Rewe Bio Heidelbeere TK	8.63	0.13857	Rewe Bio Heidelbeeren 125G	16.5	0.264937
Plums, Mirabelle	15.5642	n.a.	5.8	0.0902722	n.a.	4.8306	0.0751843	n.a.	4.83	0.075175
Apricot	12.9017	Rewe Bio Aprikose	6.49	0.0837323	Rewe Bio Aprikose	6.49	0.0837323	Rewe Bio Aprikose	6.49	0.0837323
Blackberry	3.27432	Beerenmischung Natural Cool Bio	12.3	0.0402741	Beerenmischung Natural Cool Bio	12.3	0.0402741	Beerenmischung Natural Cool Bio	12.3	0.0402741
Nuts	175	Rewe Bio Erdnüsse	8	1.4	Rewe Bio Erdnüsse	8	1.4	Rewe Bio Cashewkerne	16	2.8
Milk	787	Rewe Bio Fettarme H-Milch 1,5%	0.99	0.77913	Weihenstephan Bio-Frischmilch 1,5%	1.39	1.09393	Allgäuer Hof-Milch Bio Heumilch 1,8%	1.69	1.33003
Yoghurt, Quark, Kefir, Buttermilk	787	Rewe Bio Frische Buttermilch	1.38	1.08606	Andechser Natur Bio Jogurt 1,8	2.5	1.9675	Andechser Natur Bio Skyr Natur	3.98	3.13226
Cheese	385	Rewe Bio Körniger Frischkäse	5	1.925	Rewe Bio Tilister	13.3	5.1205	Plangger Bio Tiroler Bergkäse	22.8	8.778
Pork	126	Rewe Bio Bratwurst	16.63	2.09538	Rewe Bio Schweine Minutensteaks	25.9	3.2634	Rewe Bio Schweinerückensteak	28.9	3.6414
Poultry	60.75	Rewe Bio Hähnchenflügel	9.9	0.601425	Rewe Bio Hähnchenschenkel	12.9	0.783675	Bio Hähnchenbrust filet	29.9	1.81643
Beef	38.25	Rewe Bio Rinderhackfleisch	16.73	0.639922	Rewe Bio Minutensteak	32.9	1.25842	Rewe Bio Rumpsteak	39.9	1.52617
Sausage	225	Rewe Bio Kochschinken	32.4	7.29	Rewe Bio Kochschinken	32.4	7.29	Rewe Bio Schwarzwälder Schinken	38.4	8.64
Fish, low-fat	115	Followfisch Kabeljau Filets MSC	14.98	1.7227	Followfish MSC Rotbarsch Rückenfilets	25	2.875	Followfish Bio Gourmet Pawns	39.02	4.4873
Fish, rich in fat	70	Rewe Bio Lachsfilet	30	2.1	Followfish Bio-Lachsfilets	45	3.15	Followfish Bio-Lachs	59.9	4.193
Egg	3	Rewe Bio Eier Spitz und Bube 6	0.381667	1.145	Rewe Bio Eier Spitz und Bube 6	0.381667	1.145	Ziegenhof Stöhr Bio Eier 6	0.415	1.245
Oil	88	Rewe Bio Sonnenblumenöl	3.78	0.33264	Seitenbacher Bio Sesamöl	26	2.288	Bamboo Garden Bio Sesam-Öl	29.9	2.6312
Butter	79	Rewe Bio Süßrahmbutter	9.2	0.7268	Allgäuer Hof-Milch Butter	11.2	0.8848	Andechser Natur Bio-Almbutter	12	0.948
Magarine	79	Alsan Bio Margarine	5.6	0.4424	Alsan Bio Margarine	5.6	0.4424	Alsan Bio Margarine	5.6	0.4424
Water, High-Calcium	3.5	n.a.	0.693	2.4255	n.a.	1.0476	2.54095	n.a.	1.881	4.77953
Non-Alcoholic, Low-Energy Drink	3.5	n.a.	0.81	2.835	n.a.	0.8051	2.81785	n.a.	0.81	5.67
Coffee	227.5	Rewe Bio Röstkaffee ganze	9.85	2.24087	Tchibo Bio Kaffe	20	4.55	Seeberger Bio Fairtrade Naturaleza Kaffee Bohnen	30	6.825
Bread	114.198			50.5856			73.2085			106.139

## Sheet: Supermarket_P-B_Conv
Supermarket - Plant-Based - Conventional		Inexpensive			Medium priced			Expensive
Food	Demand in Gram g	"Brand"	Price per Kilogram	Total	"Brand"	Price per Kilogram	Total	"Brand"	Price per Kilogram	Total
Rice	355	ja! Parboiled Spitzenreis	0.99	0.35145	Oryza Naturreis	3.38	1.1999	Oryza	5.78	2.0519
Wholemeal bread	656	Rewe Roggen-Volkornbrot	1.58	1.03648	Lieken Urkorn Bäuerliches	4	2.624	Mestenmacher Unser Pures	8.3	5.4448
Wholemeal Noodles	725	Bernbacher Bayern Vollkorn Spaghetti	3.58	2.5955	Barilla 100% Vollkorn	3.98	2.8855	Tress Purer Dinkel Bandnudeln	5.18	3.7555
Potatos	1500	Kartoffeln DiscountGünstig	0.54	0.81	Rewe Beste Wahl Kartoffeln	0.95	1.425	Gourmadine	1.89	2.835
Tomatos	1020.03	Tomate Rispe	1.49	1.51984	Ochsenherztomaten	4.99	5.08992	Rewe BesteWahl Cherrytomaten	14.5	14.7904
Carrots, Red Beet	355.243	Karotte	1	0.355243	Rote Beete	1.19	0.422739	Karotte	1.99	0.706933
Onions	300.858	Zwiebel	0.8	0.240686	Erlenhof Gemüsezwiebel	2.65	0.797273	Schalotten	6.4	1.92549
Cucumber	249.661	Salatgurke	1	0.249661	Salatgurke	1.67	0.416934	Minigurke	2.99	0.746487
Lettuce	206.562	Kopfsalat	1.49	0.307777	Eichlatt	2.27	0.468896	Chicoree	3.78	0.780804
White/ Red Cabbage	133.573	Weißkohl/ Rotkohl	1.39	0.185666	Weißkohl/ Rotkohl	1.39	0.185666	Weißkohl/ Rotkohl	1.39	0.185666
Savoy, Kohlrabi, Chinese Cabbage	83.0455	Kohlrabi	1.78	0.147821	Kohlrabi	1.78	0.147821	Chinakohl	2.49	0.206783
Beans	71.0196	ja! Kidney-Bohnen rot	2.16	0.153402	Buschbohnen	6.23	0.442452	Prinzessbohnen	12	0.852235
Mushroom	70.2209	Champignons	3.98	0.279479	Champignons	3.98	0.279479	Champignons	6.4	0.449414
Cauliflower, Green Cabbage, Broccoli	70.3056	ja! Blumenkohl TK	1.69	0.118817	Broccoli	2.5	0.175764	Blumenkohl	3.29	0.231306
Asparagus	64.0983	Spargel grün	7.38	0.473045	Spargel weiß	9.99	0.640342	Spargel weiß Klasse1	14.9	0.955064
Spinach	49.3161	Rewe Blattspinat TK	1.98	0.0976459	Blattspinat Iglo TK	3.78	0.186415	Havita Spinat	8.33	0.410803
Peas	45.0567	ja! Junge Erbsen TK	1.69	0.0761458	ja! Erbsen exra fein Konserve	3.31	0.149138	Iglo Gartenerbsen TK	4.98	0.224382
Leek	37.1617	Lauch	0.95	0.0353036	Lauch	0.95	0.0353036	Lauch	0.95	0.0353036
Celery	33.2583	Knollenselerie	1.49	0.0495549	Knollenselerie	1.49	0.0495549	Staudensellerie	2.58	0.0858064
Brussels Sprout	11.5488	ja! Rosenkohl TK	1.69	0.0195175	ja! Rosenkohl TK	1.69	0.0195175	ja! Rosenkohl TK	1.69	0.0195175
Pulses	158	Müller´s Mühle Gelbe Schälerbsen	2.98	0.47084	Müller´s Mühle Rote Linsen	3.78	0.59724	Suntat Kichererbsen	5.78	0.91324
Tofu, Seitan, Lupins	263	Veganz Seitan-Basis	8	2.104	Veganz Seitan-Basis	8	2.104	Veganz Seitan-Basis	8	2.104
Appel	692.021	Apfel Rewe Beste Wahl	1.35	0.934228	Apfel Gala	2.69	1.86154	Apfel Pink Lady	2.99	2.06914
Banana	374.706	Banane Rewe Beste Wahl	0.99	0.370959	Banane Chiquita	1.99	0.745665	Snack Bananen	3.9	1.46135
Grapes	161.344	Tafeltrauben rose kernlos	3.18	0.513075	Tafeltrauben hell kernlos	3.38	0.545344	Tafeltrauben kernlos hell blau	5.78	0.932571
Strawberry	120.678	Erdbeeren	3.98	0.480297	Erdbeeren	4.99	0.602182	Erdbeeren	9.99	1.20557
Peach	116.025	Pfirsich gelbfleischig	4.99	0.578966	Rewe Beste Wahl Pfirsiche Halbe Frucht Konserve	5.2	0.603332	Libby´s Pfirsiche natursüß Konserve	7.9	0.9166
Pear	77.7772	Birne grün	1.59	0.123666	Birne grün	2.99	0.232554	Birne bunt	3.99	0.310331
Cherry	76.5233	Kirschen süß	8.9	0.681057	Kirschen süß	8.9	0.681057	Natreen Süßkirschen Glas	15.1	1.1555
Rasberry	35.3314	Rewe BesteWahl Himbeeren TK	5.98	0.211281	Himbeere	13.5	0.476973	Himbeeren	14.4	0.508771
Blueberry	32.1136	Rewe BesteWahl Heidelbeeren TK	5.58	0.179194	Rewe BesteWahl Heidelbeeren TK	5.58	0.179194	Heidelbeeren 200G	12.5	0.401419
Plums, Mirabelle	31.1283	Pflaume blau/schwarz	2.99	0.0930738	Pflaume blau/schwarz	2.99	0.0930738	Pflaume blau/schwarz	2.99	0.0930738
Apricot	25.8035	Aprikose Gross	6.99	0.180366	Aprikose Gross	6.99	0.180366	Aprikose Gross	6.99	0.180366
Blackberry	6.54863	Brombeeren 125G	23.9	0.156512	Brombeeren 125G	23.9	0.156512	Brombeeren 125G	23.9	0.156512
Nuts	315	Erdnüsse Jumbo nutwork	3.98	1.2537	Seeberger Macadamia-Nusskerne	43.9	13.8285	Farmer´s Snack Pistazien	79.8	25.137
Soy-, Grain-, Nutdrink	1225	Alpro Soja-Drink mit Calcium	1.89	2.31525	Oatly Haferdrink Barista	2.19	2.68275	Alpro Mandel-Drinke ungesüßt	2.79	3.41775
Yoghurt-Alternative	1225	Alpro Soja-Joghurtalternative Natur	3.18	3.8955	Oatly Aufstrich Natur	11.9	14.5775	Violofe Gauda Geschmack Scheiben	20.6	25.235
Oil	126	Ja! Reines Rapsöl	1.19	0.14994	Gaea Olivenöl extra Hania	13.58	1.71108	Lien Ying Erdnussöl	24.9	3.1374
Linseed Oil	84	Naturpura Leinöl	10.4	0.8736	Naturpura Leinöl	10.4	0.8736	Brändle vita Leinöl	12.9	1.0836
Water, High-Calcium	3.5	ja! Mineralwasser Classic	0.22	0.77	Volvic Mineralwasser Naturell	0.59	2.065	S. Pellegrino Mineralwasser	0.99	3.465
Non-Alcoholic, Low-Energy Drink	3.5	ja! Cola ohne Zucker	0.3	1.05	ja! Cola ohne Zucker	0.3	1.05	Volvic Juicy Orange-Mango	1.49	5.215
Coffee	228	ja! Kräftiger Röstkaffee	5.98	1.36344	Tchibo Beste Bohne Columbia	13.98	3.18744	Starbucks Caffe Vernoa Dark Roas	22.5	5.13
Nori	14	Yutaka Sushi Nori	200.82	2.81148	Yutaka Sushi Nori	200.82	2.81148	Yutaka Sushi Nori	200.82	2.81148
Vitamin B- Supplements	1	DocMorris Magnesium 400 + B1+B6+B12+Folsäure 60Stück 3,99	0.07	0.49	DocMorris Magnesium 400 + B1+B6+B12+Folsäure 60Stück 3,99	0.07	0.49	DocMorris Magnesium 400 + B1+B6+B12+Folsäure 60Stück 3,99	0.07	0.49
Total				31.1535			69.978			124.224

## Sheet: Supermarket_P-B_Org
Supermarket - Plant-Based - Organic		Inexpensive			Medium priced			Expensive
Food	Demand in Gram g	"Brand"	Price per Kilogram	Total	"Brand"	Price per Kilogram	Total	"Brand"	Price per Kilogram	Total
Rice	355	Rewe Bio Naturreis	2.39	0.84845	Fairtrade Original Basmatireis	6.23	2.21165	Reishunger Schwarzer Reis	9.98	3.5429
Wholemeal bread	656	Rewe Bio Roggenvollkornbrot	2.78	1.82368	Rewe Bio Körner-Sandwich	4.71	3.08976	Pema Bio Roggen Brot	6.64	4.35584
Wholemeal Noodles	725	Rewe Bio Dinkel Spaghetti	3.18	2.3055	BioZentrale Vollkorn Pene	3.98	2.8855	Campo Verde Bio Dinkel Spaghetti	5.98	4.3355
Potatos	1500	Rewe Bio Speisekartoffeln	1.59	2.385	Rewe Bio Speisekartoffeln	1.59	2.385	Rewe Bio Speisekartoffeln	1.59	2.385
Tomatos	1020.03	Bio Romatomaten	5.99	6.10995	Bio Tomaten Minirispe	9.9	10.0982	Bio Tomaten Cherry Mini	14.9	15.1984
Carrots, Red Beet	355.243	Karotte	1.99	0.706933	Karotte	1.99	0.706933	Rote Beete gekocht	3.38	1.20072
Onions	300.858	Zwiebel gelb	2.54	0.764178	Zwiebel gelb	2.54	0.764178	Zwiebel rot	4.97	1.49526
Cucumber	249.661	Rewe Bio Gurke	1.59	0.396962	Rewe Bio Gurke	1.59	0.396962	Bio Gurke	1.79	0.446894
Lettuce	206.562	Rewe Bio Eisbergsalate	9.3	1.92103	Rewe Bio Rucola	14.32	2.95797	Bio Feldsalat	19.9	4.11058
White/ Red Cabbage	133.573	n.a.	1.98	0.264475	n.a.	1.98	0.264475	n.a.	2.4056	0.321323
Savoy, Kohlrabi, Chinese Cabbage	83.0455	n.a.	3.35459	0.278583	n.a.	4.98	0.413567	n.a.	5.044	0.418882
Beans	71.0196	Davert Kidneybohnen	2.98	0.211638	Campo Verde demeter Weiße Bohnen Glas	4.26	0.302543	Hengsterberg Bio Kidneybohnen	9	0.639176
Mushroom	70.2209	Rewe Bio Champignons	9.2	0.646033	Rewe Bio Champignons	9.2	0.646033	Rewe Bio Champignons	9.2	0.646033
Cauliflower, Green Cabbage, Broccoli	70.3056	Rewe Bio Blumenkohl	3.99	0.280519	Rewe Bio Blumenkohl	3.99	0.280519	Rewe Bio Broccoli	4.99	0.350825
Asparagus	64.0983	Spargel Bio	11.98	0.767897	Spargel Bio	11.98	0.767897	Spargel Bio	11.98	0.767897
Spinach	49.3161	Blattspinat Rewe Bio TK	3.32	0.163729	Blattspinat Rewe Bio TK	3.32	0.163729	Rewe Bio Blattspinat frisch	24.9	1.22797
Peas	45.0567	Rewe Bio Junge Erbsen	2.87	0.129313	Bonduelle Bio Junge Erbsen Konserve	6.75	0.304133	Campo Verde Feine Erbsen Glas	8.7	0.391993
Leek	37.1617	n.a.	3.48	0.129323	n.a.	3.48	0.129323	n.a.	3.48	0.129323
Celery	33.2583	Knollenselerie	2.79	0.0927907	Knollenselerie	2.79	0.0927907	Selleriestaude	3.98	0.132368
Brussels Sprout	11.5488	Rewe Bio Rosenkohl TK	6.63	0.0765685	Rewe Bio Rosenkohl TK	6.63	0.0765685	Rewe Bio Rosenkohl TK	6.63	0.0765685
Pulses	158	Rewe Bio Berglinsen	3.58	0.56564	Davert Bio Rote Linsen	5.98	0.94484	Davert Beluga Bui Linsen	8.98	1.41884
Tofu, Seitan, Lupins	263	Berief Tofu Natur	5.48	1.44124	Berief Tofu Natur	5.48	1.44124	Berief Bio Tofu geräuchert	7.97	2.09611
Appel	692.021	Demeter Rote Tafeläpfel Breaburn	3.69	2.55356	Demeter Rote Tafeläpfel Breaburn	3.69	2.55356	Demeter Rote Tafeläpfel Breaburn	3.69	2.55356
Banana	374.706	Bio Banane	1.89	0.708195	Bio Banane	1.89	0.708195	Bio Banane	1.89	0.708195
Grapes	161.344	n.a.	5.98	0.96484	n.a.	5.98	0.96484	n.a.	6.2856	1.01415
Strawberry	120.678	Rewe Bio Erdbeeren	6.63	0.800093	Rewe Bio Erdbeeren	6.63	0.800093	Rewe Bio Erdbeeren	15	1.81017
Peach	116.025	Rewe Bio Plattpfirsiche	6.58	0.763447	Rewe Bio Plattpfirsiche	6.58	0.763447	Rewe Bio Plattpfirsiche	6.58	0.763447
Pear	77.7772	Rewe Bio Grüne Tafelbirnen	5.98	0.465108	Rewe Bio Grüne Tafelbirnen	5.98	0.465108	Rewe Bio Grüne Tafelbirnen	5.98	0.465108
Cherry	76.5233	Rewe Bio Sauerkirschen Glas	10.8	0.826451	Rewe Bio Sauerkirschen Glas	10.8	0.826451	Rewe Bio Sauerkirschen Glas	10.8	0.826451
Rasberry	35.3314	Rewe Bio Himbeeren	23.1	0.816154	Rewe Bio Himbeeren	23.1	0.816154	Rewe Bio Himbeeren	23.1	0.816154
Blueberry	32.1136	Rewe Bio Heidelbeere TK	8.63	0.27714	Rewe Bio Heidelbeere TK	8.63	0.27714	Rewe Bio Heidelbeeren 125G	16.5	0.529874
Plums, Mirabelle	31.1283	n.a.	4.98	0.155019	n.a.	4.98	0.155019	n.a.	4.98	0.155019
Apricot	25.8035	Rewe Bio Aprikose	6.49	0.167465	Rewe Bio Aprikose	6.49	0.167465	Rewe Bio Aprikose	6.49	0.167465
Blackberry	6.54863	Beerenmischung Natural Cool Bio	12.3	0.0805482	Beerenmischung Natural Cool Bio	12.3	0.0805482	Beerenmischung Natural Cool Bio	12.3	0.0805482
Nuts	315	Rewe Bio Erdnüsse	8	2.52	Rewe Bio Erdnüsse	8	2.52	Rewe Bio Cashewkerne	16	5.04
Soy-, Grain-, Nutdrink	1225	Rewe Bio Sojadrink mit Calcium	1.19	1.45775	Rewe Bio Hafer-Soja Drink Barista	1.49	1.82525	Oatly Bio Haferdrink	1.99	2.43775
Yoghurt-Alternative	1225	Rewe Bio Sojagurt Natur	2.98	3.6505	Rewe Bio Sojagurt Natur	2.98	3.6505	Rewe Bio Sojagurt Natur	2.98	3.6505
Oil	126	Corovita Bio natürliches Olivenöl	13.58	1.71108	Seitenbacher Bio Sesamöl	26	3.276	Bamboo Garden Bio Sesamöl	29.9	3.7674
Linseed Oil	84	Rewe Bio Leinöl	12	1.008	Rewe Bio Leinöl	12	1.008	Rewe Bio Leinöl	12	1.008
Water, High-Calcium	3.5	n.a.	0.78799	2.75796	n.a.	1.08	2.9786	n.a.	1.9206	5.7207
Non-Alcoholic, Low-Energy Drink	3.5	n.a.	0.83	2.905	n.a.	0.83	2.41115	n.a.	0.83	2.00125
Coffee	228	Rewe Bio Röstkaffee	9.85	2.2458	Tchibo Bio Kaffe	20	4.56	Seeberger Bio Fairtrade Naturaleza Kaffee Bohnen	30	6.84
Nori	14	Arche Bio Sushi Nori	319.67	4.47538	Arche Bio Sushi Nori	319.67	4.47538	Arche Bio Sushi Nori	319.67	4.47538
Vitamin B- Supplements	1	n.a.	0.27317	1.91219	n.a.	0.316667	2.21667	n.a.	0.404167	2.82917
Total				55.5311			68.8234			93.3487

## Sheet: Discounter_Omni_Conv
Discounter - Omnivorous - Conventional		Inexpensive			Medium priced			Expensive
Food	Demand in Gram g	"Brand"	Price per Kilogram	Total	"Brand"	Price per Kilogram	Total	"Brand"	Price per Kilogram	Total
Bread	1575	Roggenvollkornbrot Grafschafter	1.18	1.8585	Kürbiskernbrot Grafschafter	2.58	4.0635	Eiweißbrot Grafschafter	3.58	5.6385
Cereal Flakes	193	Crownfield Haferflocken	0.98	0.18914	Crownfield Haferflocken	0.98	0.18914	Crownfield Haferflocken	0.98	0.18914
Potatos	525	Speisekartoffel	0.95	0.49875	Speisekartoffel	0.95	0.49875	Speisekartoffel	0.95	0.49875
Noodles	132	Spaghetti	0.98	0.12936	Bandnudeln	2.58	0.34056	Frischeier Hörnchen	5.4	0.7128
Rice	116	Basmati	1.99	0.23084	Basmati Imperial	2.98	0.34568	Oryza	3.98	0.46168
Tomatos	680.138	Cocktail Strauchtomate	1.98	1.34667	Tomaten Rispe	5.98	4.06723	Cherry Strauchtomate	10	6.80138
Carrots, Red Beet	236.871	Möhren	1.29	0.305563	Rote Beete gekocht	1.98	0.469004	Snack Möhren	5	1.18435
Onions	200.608	Zwiebeln gelb	0.9	0.180547	Zwiebeln rot	1.79	0.359087	Zwiebeln weiß	2.39	0.479452
Cucumber	166.471	Schlangengurke	1.31	0.218076	Bauerngurke	3.99	0.664218	Snack Gurke	6	0.998824
Lettuce	137.733	Bunte Blattsalate	1.98	0.272711	Ruccola	6.3	0.867715	Salate Mix	11.9	1.63902
White/ Red Cabbage	89.0646	Weißkohl	0.65	0.057892	Weißkohl	0.65	0.057892	Weißkohl	0.65	0.057892
Savoy, Kohlrabi, Chinese Cabbage	55.3736	Chinakohl	1.99	0.110193	Chinakohl	1.99	0.110193	Kohlrabi	2.5	0.138434
Beans	47.3549	Froshoka Prinzessbohnen TK	1.69	0.0800297	Froshoka Prinzessbohnen TK	1.69	0.0800297	Stangenbohnen	3.98	0.188472
Mushroom	46.8223	Kulturchampignons	3.97	0.185885	Kulturchampignons weiß	4.48	0.209764	Kulturchampignons	4.54	0.212573
Cauliflower, Green Cabbage, Broccoli	46.8788	Freshoka Blumenkohl TK	1.69	0.0792252	Broccoli	2.38	0.111572	Blumenkohl	2.49	0.116728
Asparagus	42.7398	Spargel grün	5.78	0.247036	Spargel weiß	5.99	0.256011	Spargel grün kurz	12	0.512878
Spinach	32.8833	Freshoka Blattspinat TK	1.69	0.0555727	Freshoka Blattspinat TK	1.69	0.0555727	Spinat	3.98	0.130875
Peas	30.0431	Erbsen Konserve	1.69	0.0507729	Erbsen Konserve	1.69	0.0507729	Zuckererbsen	10	0.300431
Leek	24.7789	Lauch	1.99	0.04931	Lauch	1.99	0.04931	Lauchzwiebeln	3.95	0.0978767
Celery	22.1762	Knollensellerie	0.99	0.0219544	Knollensellerie	0.99	0.0219544	Staudensellerie	1.39	0.0308249
Brussels Sprout	7.70057	Freshoka Rosenkohl TK	1.69	0.013014	Freshoka Rosenkohl TK	1.69	0.013014	Freshoka Rosenkohl TK	1.69	0.013014
Pulses	490	Müllers Mühle Tellerlinsen	3.79	1.8571	Müllers Mühle Tellerlinsen	3.79	1.8571	Müllers Mühle Tellerlinsen	3.79	1.8571
Apple	346.01	Apfel rot	1.5	0.519015	Apfel Pink Lady	2.59	0.896167	Apfel Guina	2.77	0.958448
Banana	187.353	Banane	0.99	0.18548	Banane Fairtrade	1.19	0.22295	Mini Banane Fairtrade	3.9	0.730677
Grapes	80.6722	Trauben	4.49	0.362218	Trauben	4.49	0.362218	Trauben	4.49	0.362218
Strawberry	60.3389	Erdbeeren	6.98	0.421165	Erdbeeren	6.98	0.421165	Erdbeeren	6.98	0.421165
Peach	58.0127	Pirsiche weiß/gelbfleischig	2.19	0.127048	Pirsiche weiß/gelbfleischig	2.19	0.127048	Plattpfirsich	4.49	0.260477
Pear	38.8886	Birnen Netz	1.49	0.057944	Birnen Netz	1.49	0.057944	Birne lose	2.49	0.0968326
Cherry	38.2616	Kirschen	8.9	0.340528	Kirschen	8.9	0.340528	Kirschen	8.9	0.340528
Rasberry	17.6657	Himbeeren TK	4.98	0.0879751	Himbeeren TK	4.98	0.0879751	Himbeeren	7.5	0.132493
Blueberry	16.0568	Heidelbeeren	3.79	0.0608552	Heidelbeeren	3.79	0.0608552	Heidelbeeren TK	4.98	0.0799628
Plums, Mirabelle	15.5642	Pflaumen	3.99	0.0621011	Pflaumen	3.99	0.0621011	Pflaumen	3.99	0.0621011
Apricot	12.9017	Nektarinen	2.29	0.029545	Nektarine lose	3.79	0.0488976	Aprikose	3.99	0.051478
Blackberry	3.27432	Brombeeren	15.9	0.0520616	Brombeeren	15.9	0.0520616	Brombeeren	15.9	0.0520616
Nuts	175	Alesto Erdnusskerne	4.5	0.7875	Alesto kalifornische Mandeln	12.5	2.1875	Alesto Pekanusskerne	18.5	3.2375
Milk	787	H-Milch Milbona 1,5%	0.71	0.55877	h-Milch Milbone 3,5%	0.79	0.62173	Frische Vollmilch ein gutes Stück Bayern	0.95	0.74765
Yoghurt, Quark, Kefir, Buttermilk	787	Milbone Buttermilch	0.78	0.61386	Frankenland Joghurt	1.98	1.55826	Frankenland Quark	3	2.361
Cheese	385	Frischkäse Milbona	2.97	1.14345	Brotzeitkäse ein gutes Stück Bayern	11.5	4.4275	Käsetheke Murster	17.9	6.8915
Pork	126	Hackfleisch	4.98	0.62748	Schweineschnitzel	7.58	0.95508	Schweinefilet	9.99	1.25874
Poultry	60.75	Hähnchenschenkel	2.99	0.181643	Hähnchenbrustfilet	6.65	0.403988	Hähnchen Mini Steaks	8.79	0.533992
Beef	38.25	Hackfleisch	4.99	0.190867	Minutensteaks	11.84	0.45288	Rib Eye Steak	20.49	0.783742
Sausage	225	Kochschinken	6.95	1.56375	Krustenschinken	14.6	3.285	Proscitto di Parma	29.9	6.7275
Fish, low-fat	115	Forelle	9.99	1.14885	Kabeljau Rückenfilet	15.2	1.748	White Tiger Garnelen	22.7	2.6105
Fish, rich in fat	70	Bismarckhering	3.8	0.266	Schottischer Räucherlachs	15.6	1.092	Norwegischer Graved Lachs	25.9	1.813
Egg	3	Bodenhaltung	0.158333	0.475	Bodenhaltung	0.158333	0.475	Freilandhaltung	0.215	0.645
Oil	88	Rapsöl VitaDór	1.19	0.10472	Mazolla Keimöl	3.85	0.3388	Olivenöl Bertolli	9.98	0.87824
Butter	79	Süßrahmbutter	5.9	0.4661	Deutsche Markenbutter	7	0.553	Kerrygold	9	0.711
Magarine	79	Rama	5.7	0.4503	Rama	5.7	0.4503	Rama	5.7	0.4503
Water, High-Calcium	3.5	Saskia	0.13	0.455	Reihnblick	0.25	0.875	Vittel	0.5	1.75
Non-Alcoholic, Low-Energy Drink	3.5	Saskia Boneau	0.33	1.155	Saskia Boneau	0.33	1.155	Saskia Boneau	0.33	1.155
Coffee	227.5	Bellarum Kaffee kräftig	5.98	1.36045	Bellarom Espresso Intenso	7.99	1.81773	Melita bella Crema	12.99	2.95522
Total				21.8928			39.8747			61.3193

## Sheet: Discounter_Omni_Org
Discounter - Omnivorous - Organic		Inexpensive			Medium priced			Expensive
Food	Demand in Gram g	"Brand"	Price per Kilogram	Total	"Brand"	Price per Kilogram	Total	"Brand"	Price per Kilogram	Total
Bread	1575	Bio Roggenbrot	3.81	6.00075	Bio Roggenbrot	3.81	6.00075	Aufback Brötchen	4.97	7.82775
Cereal Flakes	193	Bio Haferflocken BO	1.92	0.37056	Bio Haferflocken BO	1.92	0.37056	Bio Haferflocken BO	1.92	0.37056
Potatos	525	Speisekartoffeln BO	1.13	0.59325	Speisekartoffeln BO	1.13	0.59325	Speisekartoffeln BO	1.13	0.59325
Noodles	132	Bio Spaghetti BO	1.5	0.198	Bio Spaghetti BO	1.5	0.198	Bio Spaghetti BO	1.5	0.198
Rice	116	Basmati BO	2.98	0.34568	Basmati BO	2.98	0.34568	Basmati BO	2.98	0.34568
Tomatos	680.138	Strauchtomaten BO	3.98	2.70695	Cocktail Strauch Tomaten BO	7.11	4.83578	Mini Strauchtomaten BO	8.54	5.80838
Carrots, Red Beet	236.871	Möhren BO	1.39	0.329251	Möhren BO	1.39	0.329251	Möhren BO	1.39	0.329251
Onions	200.608	Zwiebeln gelb BO	1.99	0.399209	Zwiebeln gelb BO	1.99	0.399209	Zwiebeln rot BO	2.58	0.517567
Cucumber	166.471	Schlangengurke BO	1.76	0.292988	Schlangengurke BO	1.76	0.292988	Schlangengurke BO	1.76	0.292988
Lettuce	137.733	Feldsalat BO	14.9	2.05222	Feldsalat BO	14.9	2.05222	Feldsalat BO	14.9	2.05222
White/ Red Cabbage	89.0646	n.a.	1.35	0.120237	n.a.	1.3464	0.119917	n.a.	1.4632	0.130319
Savoy, Kohlrabi, Chinese Cabbage	55.3736	n.a.	2.7416	0.151812	n.a.	3.3864	0.187517	n.a.	3.39	0.187716
Beans	47.3549	n.a.	3.772	0.178623	n.a.	4.012	0.189988	n.a.	5.428	0.257042
Mushroom	46.8223	Kulturchampignons BO	7.2	0.337121	Kulturchampignons BO	7.2	0.337121	Kulturchampignons BO	7.2	0.337121
Cauliflower, Green Cabbage, Broccoli	46.8788	Broccoli BO	5.97	0.279866	Broccoli BO	5.97	0.279866	Broccoli BO	5.97	0.279866
Asparagus	42.7398	n.a.	9.48	0.405173	n.a.	9.4792	0.405139	n.a.	9.971	0.426159
Spinach	32.8833	Freshoma Spinat TK	2.5	0.0822082	Freshoma Spinat TK	2.5	0.0822082	Baby Spinat frisch BO	14.9	0.489961
Peas	30.0431	Freshoma TK Erbsen	2.65	0.0796143	Freshoma TK Erbsen	2.65	0.0796143	Freshoma TK Erbsen	2.65	0.0796143
Leek	24.7789	n.a.	2.37	0.058726	n.a.	2.3664	0.0586368	n.a.	2.37	0.058726
Celery	22.1762	n.a.	3.05	0.0676373	n.a.	3.0464	0.0675575	n.a.	3.05	0.0676373
Brussels Sprout	7.70057	n.a.	4.71	0.0362697	n.a.	4.7124	0.0362882	n.a.	4.71	0.0362697
Pulses	490	Quinoa BO	5.98	2.9302	Quinoa	5.98	2.9302	Quinoa	5.98	2.9302
Apple	346.01	Apfel BO	3.27	1.13145	Apfel BO	3.27	1.13145	Apfel BO	3.27	1.13145
Banana	187.353	n.a.	1.55	0.290397	n.a.	1.5504	0.290472	n.a.	1.55	0.290397
Grapes	80.6722	n.a.	4.07	0.328336	n.a.	4.0664	0.328046	n.a.	4.07	0.328336
Strawberry	60.3389	n.a.	7.89	0.476074	n.a.	7.888	0.475953	n.a.	7.89	0.476074
Peach	58.0127	n.a.	3.73	0.216387	n.a.	3.7264	0.216178	n.a.	3.8232	0.221794
Pear	38.8886	n.a.	2.03	0.0789439	n.a.	2.0264	0.0788039	n.a.	2.03	0.0789439
Cherry	38.2616	n.a.	8.09	0.309537	n.a.	8.092	0.309613	n.a.	8.3839	0.320782
Rasberry	17.6657	Himmbeeren BO TK	7.63	0.134789	Himmbeeren BO TK	7.63	0.134789	Himmbeeren BO TK	7.63	0.134789
Blueberry	16.0568	Heidelbeeren BO TK	7.63	0.122513	Heidelbeeren BO TK	7.63	0.122513	Heidelbeeren frisch	11.1	0.17823
Plums, Mirabelle	15.5642	n.a.	3.39	0.0527626	n.a.	3.3864	0.0527065	n.a.	3.39	0.0527626
Apricot	12.9017	Nektarine BO	4.98	0.0642507	Nektarine BO	4.98	0.0642507	Nektarine BO	4.98	0.0642507
Blackberry	3.27432	n.a.	11.51	0.0376874	n.a.	11.5124	0.0376952	n.a.	11.51	0.0376874
Nuts	175	n.a.	4.41	0.77175	n.a.	4.4064	0.77112	n.a.	91.863	16.076
Milk	787	Bioland Milbona H-Milch 1,5%	0.99	0.77913	Bioland Milbona H-Milch 1,5%	0.99	0.77913	Bioland Milbona H-Milch 3,8%	1.09	0.85783
Yoghurt, Quark, Kefir, Buttermilk	787	Milbona bioland Joghurt	1.7	1.3379	Milbona bioland Joghurt	1.7	1.3379	Milbona Bioland Quark	2.8	2.2036
Cheese	385	Frischkäse BO	7	2.695	Großlochkäse Bioland	10.6	4.081	Kräuterkäse Bayern	15	5.775
Pork	126	Nackensteak	10.58	1.33308	Nackensteak	10.58	1.33308	Nackensteak	10.58	1.33308
Poultry	60.75	Hähnchenschenkel	7.99	0.485393	Hähnchenschenkel	7.99	0.485393	Hähnchenschenkel	7.99	0.485393
Beef	38.25	Hackfleisch	8.79	0.336217	Rindergulasch	11.23	0.429548	Rinderhüftsteak	22.9	0.875925
Sausage	225	Kochschinken	22.9	5.1525	Kochschinken	22.9	5.1525	Schwarzwälder Schinken	24.9	5.6025
Fish, low-fat	115	n.a.	19.504	2.24296	n.a.	23.052	2.65098	n.a.	52.628	6.05222
Fish, rich in fat	70	Norwegischer Räucherlachs Bio	29.9	2.093	Norwegischer Räucherlachs Bio	29.9	2.093	Norwegischer Räucherlachs Bio	29.9	2.093
Egg	3	Bio Organic	0.331667	0.995	Bio Organic	0.331667	0.995	Bio Organic	0.331667	0.995
Oil	88	Sonnenblumenöl Vita´Dor	2.9	0.2552	Olivenöl	5.72	0.50336	Leinöl Vita´Dor	6.6	0.5808
Butter	79	Bioland Butter	9.2	0.7268	Bioland Butter	9.2	0.7268	Bioland Butter	9.2	0.7268
Magarine	79	n.a.	4.784	0.377936	n.a.	5.372	0.424388	n.a.	5.841	0.461439
Water, High-Calcium	3.5	n.a.	0.644	2.254	n.a.	0.7344	1.65534	n.a.	1.1682	1.93377
Non-Alcoholic, Low-Energy Drink	3.5	n.a.	0.56	1.96	n.a.	0.5644	1.10622	n.a.	0.56	0.619485
Coffee	227.5	Fairglobe	9.99	2.27273	Fairglobe	9.99	2.27273	Faiglobe Hochland	46.9	10.6698
Total				47.3281			50.2317			84.2734

## Sheet: Discounter_P-B_Conv
Discounter - Plant-Based - Conventional		Inexpensive			Medium priced			Expensive
Food	Demand in Gram g	"Brand"	Price per Kilogram	Total	"Brand"	Price per Kilogram	Total	"Brand"	Price per Kilogram	Total
Rice	355	Basmati	1.99	0.70645	Basmati Imperial	2.98	1.0579	Oryza	3.98	1.4129
Wholemeal bread	656	Roggenvollkornbrot Grafschafter	1.18	0.77408	Kürbiskernbrot Grafschafter	2.58	1.69248	Eiweißbrot Grafschafter	3.58	2.34848
Wholemeal Noodles	725	Dinkelnudeln BO	3.58	2.5955	Dinkelnudeln BO	3.58	2.5955	Dinkelnudeln BO	3.58	2.5955
Potatos	1500	Speisekartoffel	0.95	1.425	Speisekartoffel	0.95	1.425	Speisekartoffel	0.95	1.425
Tomatos	1020.03	Cocktail Strauchtomate	1.98	2.01965	Tomaten Rispe	5.98	6.09975	Cherry Strauchtomate	10	10.2003
Carrots, Red Beet	355.243	Möhren	1.29	0.458263	Rote Beete gekocht	1.98	0.703381	Snack Möhren	5	1.77621
Onions	300.858	Zwiebeln gelb	0.9	0.270772	Zwiebeln rot	1.79	0.538535	Zwiebeln weiß	2.39	0.71905
Cucumber	249.661	Schlangengurke	1.31	0.327056	Bauerngurke	3.99	0.996149	Snack Gurke	6	1.49797
Lettuce	206.562	Bunte Blattsalate	1.98	0.408993	Ruccola	6.3	1.30134	Salate Mix	11.9	2.45809
White/ Red Cabbage	133.573	Weißkohl	0.65	0.0868225	Weißkohl	0.65	0.0868225	Weißkohl	0.65	0.0868225
Savoy, Kohlrabi, Chinese Cabbage	83.0455	Chinakohl	1.99	0.165261	Chinakohl	1.99	0.165261	Kohlrabi	2.5	0.207614
Beans	71.0196	Froshoka Prinzessbohnen TK	1.69	0.120023	Froshoka Prinzessbohnen TK	1.69	0.120023	Stangenbohnen	3.98	0.282658
Mushroom	70.2209	Kulturchampignons	3.97	0.278777	Kulturchampignons weiß	4.48	0.31459	Kulturchampignons	4.54	0.318803
Cauliflower, Green Cabbage, Broccoli	70.3056	Freshoka Blumenkohl TK	1.69	0.118817	Broccoli	2.38	0.167327	Blumenkohl	2.49	0.175061
Asparagus	64.0983	Spargel grün	5.78	0.370488	Spargel weiß	5.99	0.383949	Spargel grün kurz	12	0.769179
Spinach	49.3161	Freshoka Blattspinat TK	1.69	0.0833442	Freshoka Blattspinat TK	1.69	0.0833442	Spinat	3.98	0.196278
Peas	45.0567	Erbsen Konserve	1.69	0.0761458	Erbsen Konserve	1.69	0.0761458	Zuckererbsen	10	0.450567
Leek	37.1617	Lauch	1.99	0.0739518	Lauch	1.99	0.0739518	Lauchzwiebeln	3.95	0.146789
Celery	33.2583	Knollensellerie	0.99	0.0329257	Knollensellerie	0.99	0.0329257	Staudensellerie	1.39	0.046229
Brussels Sprout	11.5488	Freshoka Rosenkohl TK	1.69	0.0195175	Freshoka Rosenkohl TK	1.69	0.0195175	Freshoka Rosenkohl TK	1.69	0.0195175
Pulses	158	Müllers Mühle Tellerlinsen	3.79	0.59882	Müllers Mühle Tellerlinsen	3.79	0.59882	Müllers Mühle Tellerlinsen	3.79	0.59882
Tofu, Seitan, Lupins	263	n.a.	8.81	2.31703	n.a.	8.81	2.31703	n.a.	8.81	2.31703
Appel	692.021	Apfel rot	1.5	1.03803	Apfel Pink Lady	2.59	1.79233	Apfel Guina	2.77	1.9169
Banana	374.706	Banane	0.99	0.370959	Banane Fairtrade	1.19	0.4459	Mini Banane Fairtrade	3.9	1.46135
Grapes	161.344	Trauben	4.49	0.724437	Trauben	4.49	0.724437	Trauben	4.49	0.724437
Strawberry	120.678	Erdbeeren	6.98	0.842331	Erdbeeren	6.98	0.842331	Erdbeeren	6.98	0.842331
Peach	116.025	Pirsiche weiß/gelbfleischig	2.19	0.254095	Pirsiche weiß/gelbfleischig	2.19	0.254095	Plattpfirsich	4.49	0.520954
Pear	77.7772	Birnen Netz	1.49	0.115888	Birnen Netz	1.49	0.115888	Birne lose	2.49	0.193665
Cherry	76.5233	Kirschen	8.9	0.681057	Kirschen	8.9	0.681057	Kirschen	8.9	0.681057
Rasberry	35.3314	Himbeeren TK	4.98	0.17595	Himbeeren TK	4.98	0.17595	Himbeeren	7.5	0.264985
Blueberry	32.1136	Heidelbeeren	3.79	0.12171	Heidelbeeren	3.79	0.12171	Heidelbeeren TK	4.98	0.159926
Plums, Mirabelle	31.1283	Pflaumen	3.99	0.124202	Pflaumen	3.99	0.124202	Pflaumen	3.99	0.124202
Apricot	25.8035	Nektarinen	2.29	0.05909	Nektarine lose	3.79	0.0977952	Aprikose	3.99	0.102956
Blackberry	6.54863	Brombeeren	15.9	0.104123	Brombeeren	15.9	0.104123	Brombeeren	15.9	0.104123
Nuts	315	Alesto Erdnusskerne	4.5	1.4175	Alesto kalifornische Mandeln	12.5	3.9375	Alesto Pekanusskerne	18.5	5.8275
Soy-, Grain-, Nutdrink	1225	Alpro Sojajogurth	3.18	3.8955	Alpro Sojajogurth	3.18	3.8955	Alpro Sojajogurth	3.18	3.8955
Yoghurt-Alternative	1225	Vemondo Hafer Baristadrink	1.29	1.58025	Alpro Sojadrink	1.99	2.43775	Alpro Mandeldrink	2.79	3.41775
Oil	126	Rapsöl VitaDór	1.19	0.14994	Mazolla Keimöl	3.85	0.4851	Olivenöl Bertolli	9.98	1.25748
Linseed Oil	84	Leinöl Vita´Dor	6.6	0.5544	Leinöl Vita´Dor	6.6	0.5544	Leinöl Vita´Dor	6.6	0.5544
Water, High-Calcium	3.5	Saskia	0.13	0.455	Reihnblick	0.25	0.875	Vittel	0.5	1.75
Non-Alcoholic, Low-Energy Drink	3.5	Saskia Boneau	0.33	1.155	Saskia Boneau	0.33	1.155	Saskia Boneau	0.33	1.155
Coffee	228	Bellarum Kaffee kräftig	5.98	1.36344	Bellarom Espresso Intenso	7.99	1.82172	Melita bella Crema	12.99	2.96172
Nori	14	Jhfoods Seetang geröstete Qualität (Amazon)	46.4	0.6496	Jhfoods Seetang geröstete Qualität (Amazon)	46.4	0.6496	Jhfoods Seetang geröstete Qualität (Amazon)	46.4	0.6496
Vitamin B- Supplements	1	WeightWorld Vitamin B12-400 Tablets (Amazon)	0.04	0.28	WeightWorld Vitamin B12-400 Tablets (Amazon)	0.04	0.28	WeightWorld Vitamin B12-400 Tablets (Amazon)	0.04	0.28
Total				29.4402			42.4211			58.8947

[truncated: 1 more sheets: Discounter_P-B_Org]
